# Supplementary material for: DiSPA: differential substructure-pathway attention for drug response prediction
Source: Bioinformatics. 2026 Jul 7;42(Suppl 1):btag272. doi: 10.1093/bioinformatics/btag272 (PMC13340222; doi:10.1093/bioinformatics/btag272)
Supplement: btag272_Supplementary_Data [file btag272_supplementary_data.zip]

Archive with 4 entries (4 files):
- Lim.133.sup.3.xlsx
- Lim.133.sup.4.xlsx
- Lim.133.sup.1.pdf
- Lim.133.sup.2.xlsx
