# Supplementary material for: DiSPA: differential substructure-pathway attention for drug response prediction
Source: Bioinformatics. 2026 Jul 7;42(Suppl 1):btag272. doi: 10.1093/bioinformatics/btag272 (PMC13340222; doi:10.1093/bioinformatics/btag272)
Supplement: btag272_Supplementary_Data [file btag272_supplementary_data.zip › Lim.133.sup.3.xlsx]

## Sheet: Table S4
Table S4. Drugs excluded from BRICS decomposition.
Drug	Smiles	Brics_Status	Structural_Reason
Cyclopamine	CC1CC2C(C(C3(O2)CCC4C5CC=C6CC(CCC6(C5CC4=C3C)C)O)C)NC1	not_decomposable	steroid-like fused ring system
Parthenolide	CC1=CCCC2(C(O2)C3C(CC1)C(=C)C(=O)O3)C	not_decomposable	compact fused ring scaffold
NSC-87877	C1=CC2=C(C=C(C(=C2N=C1)O)N=NC3=CC4=C(C=C3)C=C(C=C4)S(=O)(=O)O)S(=O)(=O)O	not_decomposable	highly conjugated aromatic system
Embelin	CCCCCCCCCCCC1=C(C(=O)C=C(C1=O)O)O	not_decomposable	long alkyl chain attached to a single aromatic core
5-Fluorouracil	C1=C(C(=O)NC(=O)N1)F	not_decomposable	very small heterocycle
Selisistat	C1CC(C2=C(C1)C3=C(N2)C=CC(=C3)Cl)C(=O)N	not_decomposable	fused heteroaromatic ring system
kb NB 142-70	C1CSC2=C(C(=O)N1)SC3=C2C=C(C=C3)O	not_decomposable	fused heterocyclic scaffold
MIM1	CC1=CSC(=NC2CCCCC2)N1N=CC3=C(C(=C(C=C3)O)O)O	not_decomposable	substituted heterocyclic core
NSC319726	CC(=NNC(=S)N1CCC1)C2=CC=CC=N2	not_decomposable	small organic molecule
Cisplatin	N.N.Cl[Pt]Cl	not_supported	platinum metal complex
SB216763	CN1C=C(C2=CC=CC=C21)C3=C(C(=O)NC3=O)C4=C(C=C(C=C4)Cl)Cl	not_decomposable	highly fused aromatic scaffold
Elesclomol	CN(C(=S)C1=CC=CC=C1)NC(=O)CC(=O)NN(C)C(=S)C2=CC=CC=C2	not_decomposable	symmetric chelating scaffold
