# Supplementary material for: DiSPA: differential substructure-pathway attention for drug response prediction
Source: Bioinformatics. 2026 Jul 7;42(Suppl 1):btag272. doi: 10.1093/bioinformatics/btag272 (PMC13340222; doi:10.1093/bioinformatics/btag272)
Supplement: btag272_Supplementary_Data [file btag272_supplementary_data.zip › Lim.133.sup.4.xlsx]

## Sheet: Table S8
Table S8. Drug list stratified by substructure-attention alignment.
Group	Drug	Alignment_Score	BertzCT_Complexity_Index	ln_IC50_Pred	ln_IC50_Actual	Gap(Pred-Actual)
High	Tretinoin	0.980089	566.515	3.81396	3.78653	0.0274338
	GSK650394	0.975216	1188.16	3.28521	3.30536	-0.0201496
	A-83-01	0.953003	1386.5	4.15806	4.14213	0.015927
	I-BET-762	0.934977	1121.06	3.6064	3.64881	-0.0424132
	AZD1208	0.926311	910.898	3.4415	3.43112	0.0103849
	PFI-1	0.924959	895.946	2.5727	2.60869	-0.0359887
	AT7867	0.913862	785.915	3.13896	3.15312	-0.0141613
	AZD5438	0.901519	1023.99	0.750134	0.779047	-0.0289122
	Pazopanib	0.895562	1396.38	3.24044	3.13207	0.108377
	CPI-613	0.889755	616.554	5.29447	5.2978	-0.00333272
	DMOG	0.881338	200.115	6.41717	6.32333	0.0938366
	Rucaparib	0.867565	927.93	3.45949	3.42227	0.0372157
	ZSTK474	0.861331	996.645	0.778847	0.85771	-0.0788635
	FTY-720	0.856607	390.861	2.18786	2.19388	-0.00601741
	S-Trityl-L-cysteine	0.849004	741.127	1.25733	1.29986	-0.0425355
	GSK319347A	0.8256	1448.25	4.00454	3.87544	0.129104
	Lapatinib	0.822126	1760.58	2.25041	2.5286	-0.278193
	TPCA-1	0.804008	636.924	2.93014	2.97189	-0.0417404
	AZD8835	0.800474	1156.82	2.64863	2.60083	0.0478046
	Bicalutamide	0.798508	1072.52	3.48163	3.47355	0.00808294
	GNF-2	0.788993	959.321	2.45501	2.37192	0.0830831
	Dabrafenib	0.788318	1512.4	3.30075	3.23883	0.0619294
	AZ20	0.782816	1183.61	0.808932	0.830382	-0.0214496
	Nilotinib	0.780696	1649.06	2.70085	2.67363	0.027215
	TGX221	0.776189	994.229	3.71089	3.87978	-0.168881
	Bosutinib	0.773467	1272.89	1.7617	1.75909	0.00260729
	Zibotentan	0.769466	1274.89	5.4402	5.46824	-0.02804
	GSK429286A	0.769162	1212.34	4.71205	4.66892	0.0431318
	AZD6738	0.767303	1184.65	1.64523	1.68939	-0.044161
	NVP-BHG712	0.766311	1614.38	2.95382	2.9702	-0.0163748
	Piperlongumine	0.753608	637.943	1.66008	1.67218	-0.0121077
	Avagacestat	0.749851	1252.58	4.14134	4.12432	0.0170195
	Wnt-C59	0.748276	1104.89	2.47784	2.52092	-0.0430792
	Idelalisib	0.74622	1445.29	4.27893	4.25907	0.0198583
	BMS-345541	0.745469	749.984	2.89146	2.91739	-0.0259324
	GW-2580	0.743019	913.6	5.27695	5.28075	-0.00380593
	GW843682X	0.739709	1330.41	-2.46172	-2.43845	-0.0232618
	CI-1040	0.738008	815.475	2.18378	2.16794	0.0158416
	Pictilisib	0.733798	1469.08	1.01715	1.02765	-0.0105013
	UNC0638	0.733309	1008.69	3.17766	3.19651	-0.0188558
	PAC-1	0.732944	843.211	2.16285	2.18337	-0.0205251
	Fedratinib	0.726974	1300.46	2.24943	2.30374	-0.0543074
	Alisertib	0.726672	1574.53	1.39792	1.39181	0.00611396
Low	Refametinib	0.471663	1096.44	1.62468	1.6	0.0246849
	Ponatinib	0.470908	1575.42	0.412512	0.397666	0.0148457
	YM201636	0.462995	1542.6	2.2082	2.26396	-0.0557541
	JNK Inhibitor VIII	0.462143	845.815	4.33132	4.33158	-0.000260427
	AZD5582	0.458949	2282.45	1.72223	1.70808	0.0141472
	SL0101	0.457044	1393.53	4.30521	4.30464	0.000576441
	PHA-793887	0.451677	686.102	2.26747	2.37649	-0.109024
	Z-LLNle-CHO	0.45117	766.959	0.676927	0.812767	-0.13584
	Foretinib	0.450841	1725.31	0.16414	0.220668	-0.056528
	PHA-665752	0.44755	1738.36	2.90064	2.72957	0.171077
	Docetaxel	0.447537	1976.33	-4.90786	-4.93735	0.0294829
	Paclitaxel	0.446262	2280.35	-3.2542	-3.04939	-0.204809
	PIK-93	0.445167	864.9	2.54732	2.64459	-0.0972714
	NG-25	0.445137	1475.56	2.58665	2.60757	-0.0209191
	ZM447439	0.441726	1359.03	2.13355	2.15722	-0.0236677
	Y-39983	0.435557	774.331	4.26624	4.29787	-0.0316316
	AZD2014	0.427872	1202.48	-0.0647966	-0.0831075	0.0183109
	CAY10566	0.423894	925.756	2.80905	2.75987	0.0491836
	AZD3514	0.423558	1116.3	3.33926	3.32169	0.0175688
	Dasatinib	0.41838	1111.43	-0.392673	0.335166	-0.72784
	BIBF-1120	0.411579	1537.51	2.69913	2.65305	0.0460765
	CX-5461	0.405825	1693.3	2.95673	2.97947	-0.02274
	CGP-082996	0.396804	1230.6	2.89586	2.77058	0.125282
	A-770041	0.393967	1931.26	1.85591	2.08435	-0.228446
	AR-42	0.393071	666.426	-0.341609	-0.285042	-0.0565677
	QL-X-138	0.39259	1565.44	1.43855	1.54756	-0.109013
	PD173074	0.391338	1200.78	2.50241	2.48497	0.0174431
	BIX02189	0.390128	1320.72	4.25797	4.25081	0.00715918
	Seliciclib	0.387457	841.862	4.07104	3.95407	0.116967
	AZ628	0.379558	1511.98	1.61921	1.60644	0.0127738
	Tivozanib	0.377133	1290.8	0.254312	0.274387	-0.0200758
	AZD8055	0.371485	1173.5	-0.00292046	0.0285692	-0.0314897
	BMS-754807	0.364951	1360.54	0.547567	0.620213	-0.0726464
	Selumetinib	0.35875	1011.5	1.99254	2.00964	-0.0171024
	Doramapimod	0.352256	1433.13	4.14738	4.13904	0.00833825
	GSK1070916	0.347298	1578.27	1.37395	1.51418	-0.140236
	A-443654	0.344736	1319.7	-0.850118	-0.700403	-0.149715
	BMS-536924	0.340683	1376.74	2.07333	2.0879	-0.014574
	WYE-125132	0.330086	1315.19	-0.191997	-0.162612	-0.0293848
	Salubrinal	0.321456	1065.29	3.72686	3.57641	0.150443
	VX-11e	0.319211	1344.7	2.78833	2.74738	0.0409527
	Capivasertib	0.268173	1013.77	2.97266	2.93638	0.03628
	Bleomycin	0.238615	3280.54	1.65597	1.68898	-0.0330062
