# Supplementary material for: DiSPA: differential substructure-pathway attention for drug response prediction
Source: Bioinformatics. 2026 Jul 7;42(Suppl 1):btag272. doi: 10.1093/bioinformatics/btag272 (PMC13340222; doi:10.1093/bioinformatics/btag272)
Supplement: btag272_Supplementary_Data [file btag272_supplementary_data.zip › Lim.133.sup.2.xlsx]

## Sheet: Table S1
Table S1. Pathway-gene mapping for KEGG category 6 pathways.
Pathway_ID	Pathway_Category (Level 3)	Gene_Count	Genes
hsa05200	Pathways in cancer	218	ABL1,ADCY1,AGT,AKT3,ALK,APAF1,APC2,APPL1,AR,ARAF,ARHGEF12,ARNT,AXIN1,BAD,BAK1,BAX,BBC3,BCL2,BCL2L1,BCL2L11,BID,BIRC2,BIRC5,BMP2,BRCA2,CALML6,CAMK2A,CASP3,CASP8,CASP9,CBL,CCNA2,CCND1,CCNE1,CDH1,CDK2,CDK4,CDKN1A,CDKN1B,CDKN2A,CDKN2B,CEBPA,CHUK,CKS1B,CREBBP,CRK,CSF1R,CSF2RA,CSF2RB,CSF3R,CTBP1,CTNNA1,CTNNB1,CUL2,CXCL8,CXCL12,CXCR4,CYCS,DAPK1,DCC,DDB2,DLL3,DVL1,E2F1,EDN1,EDNRA,EGF,EGFR,EGLN2,ELK1,ELOB…
hsa05202	Transcriptional misregulation in cancer	152	AFF1,ARNT2,ASPSCR1,ATF1,ATM,BAIAP3,BAK1,BAX,BCL2A1,BCL2L1,BCL6,BCL11B,BIRC2,BMP2K,CCNA2,CCND2,CD14,CD40,CD86,CDK9,CDK14,CDKN1A,CDKN1B,CDKN2C,CEBPA,CEBPB,CEBPE,COMMD3-BMI1,CSF1R,CSF2,CXCL8,DDB2,DDIT3,DDX5,DEFA1,DOT1L,DUSP6,ELANE,ELK4,ERG,ETV1,ETV4,ETV5,ETV6,EWSR1,EYA1,FCGR1A,FEV,FLI1,FLT1,FLT3,FOXO1,FUS,FUT8,GADD45G,GRIA3,GZMB,HDAC1,HHEX,HMGA2,HOXA9,HOXA10,HOXA11,HPGD,ID2,IGF1,IGF1R,IGFBP3,IL1R2,I…
hsa05206	MicroRNAs in cancer	207	ABCB1,ABCC1,ABL1,APC2,ATM,BAK1,BCL2,BCL2L2,BCL2L11,BMF,BMPR2,BRCA1,CASP3,CCND1,CCNG1,CD44,CDC25A,CDCA5,CDK6,CDKN1A,CDKN1B,CDKN2A,COMMD3-BMI1,CREBBP,CRK,CYP1B1,CYP24A1,DDIT4,DICER1,DNMT1,DNMT3A,E2F1,E2F2,E2F3,EGFR,ERBB2,ERBB3,EZH2,EZR,FGFR3,FOXP1,FSCN1,FZD3,GLS2,GRB2,HDAC1,HDAC5,HMGA2,HMOX1,HNRNPK,HOXD10,HRAS,IGF2BP1,IKBKB,IRS1,IRS2,ITGA5,ITGB3,KIF23,KRAS,MAP2K1,MAPK1,MAPK7,MARCKS,MCL1,MDM2,MDM4,M…
hsa05205	Proteoglycans in cancer	120	ACTB,AKT3,ANK1,ARAF,ARHGEF1,ARHGEF12,CAMK2A,CASP3,CAV1,CBL,CCND1,CD44,CD63,CDC42,CDKN1A,COL1A1,CTNNB1,CTSL,CTTN,DCN,DDX5,DROSHA,EGFR,EIF4B,ELK1,ERBB2,ESR1,EZR,FAS,FASLG,FGF2,FGFR1,FLNA,FN1,FRS2,FZD10,GAB1,GPC1,GPC3,GRB2,HBEGF,HGF,HIF1A,HOXD10,HPSE,HSPB2,HSPG2,IGF1,IGF1R,IGF2,IHH,IL12B,IQGAP1,ITGA2,ITGA5,ITGAV,ITPR1,KDR,LUM,MAP2K1,MAPK1,MAPK14,MDM2,MET,MIR10A,MIR21,MMP2,MMP9,MSN,MTOR,MYC,NANOGP8,N…
hsa05204	Chemical carcinogenesis - DNA adducts	13	AKR1C2,CBR1,CYP1A1,CYP1A2,CYP2A6,CYP2E1,EPHX1,GSTO2,HSD11B1,NAT2,PTGS2,SULT2A1,UGT2B11
hsa05207	Chemical carcinogenesis - receptor activation	78	ADCY1,ADRB1,AHR,AIPL1,AKT3,AR,ARNT,ARRB1,BAD,BCL2,BCL6,BIRC5,CACNA1A,CCND1,CCND3,CDC6,CDC25A,CHRNA3,CHRNA4,CHRNA7,CHRNA9,CREB3,CYP1A1,CYP1B1,CYP2B6,CYP3A4,DLL3,E2F1,EGF,EGFR,EIF4EBP1,EPHX1,ESR1,FGF2,FGF3,FOS,GNAI1,GNAS,GRB2,GSTO2,HRAS,HSP90AA1,IKBKE,JAG1,JAK2,KLF4,KLF5,KPNA6,MAP2K1,MAPK1,MIR29A,MIR141,MIRLET7A1,MTOR,MYC,NFKB1,NOTCH2,NR1I3,PAQR7,PGR,PPARA,PRKACA,PRKCA,PTGES3,RAF1,RB1,RPS6KA6,RPS6K…
hsa05208	Chemical carcinogenesis - reactive oxygen species	67	ABL1,ACP1,AHR,AKR1A1,AKT3,ARAF,ARNT,AS3MT,ATP5PD,BAD,CAT,CBR1,CHUK,COX6B2,CYBA,CYP1A1,CYP1A2,CYP1B1,CYP2E1,CYP2F1,EGF,EGFR,EPHX1,FOS,FOXO3,GRB2,GSTO2,HGF,HIF1A,HMOX1,HRAS,KEAP1,LPO,MAP2K1,MAP2K7,MAP3K5,MAP3K14,MAPK1,MAPK8,MAPK14,MET,NCF1,NCF2,NDUFC2-KCTD14,NFE2L2,NFKB1,NFKBIA,NOX1,NOX4,NQO1,PDPK1,PLD1,PPIF,PRKCD,PRKD3,PTEN,PTK2,PTPN1,RAC1,SDHA,SLC26A1,SOD1,SOD2,SOS1,SRC,UQCR11,VEGFA
hsa05203	Viral carcinogenesis	94	ACTN4,ATP6V0D2,BAD,BAK1,BAX,C3,CASP3,CCNA2,CCND1,CCNE1,CCR3,CCR4,CCR5,CCR8,CDC20,CDC42,CDK1,CDK2,CDK4,CDKN1A,CDKN1B,CDKN2A,CHD4,CHEK1,CREB3,CREBBP,DDB1,DDX3X,DLG1,DNAJA3,EGR2,EIF2AK2,GRB2,GSN,GTF2A1L,GTF2B,GTF2E1,GTF2H1,HDAC6,HLA-A,HNRNPK,HPN,HRAS,IKBKG,IL6ST,IRF3,IRF7,IRF9,JAK1,JAK3,JUN,KAT2A,LTBR,LYN,MAD1L1,MAPK1,MAPKAPK2,MDM2,MRPS18B,NFKB1,NFKBIA,PKM,PMAIP1,POLB,PRKACA,PSMC1,PXN,RAC1,RANBP1,RA…
hsa05230	Central carbon metabolism in cancer	30	AKT3,EGFR,G6PD,GCK,GLS2,HIF1A,HK1,HRAS,IDH1,LDHAL6A,MAP2K1,MAPK1,MTOR,MYC,PDHA1,PDK1,PFKL,PGAM4,PKM,PTEN,RAF1,SCO2,SIRT3,SIRT6,SLC1A5,SLC2A1,SLC7A5,SLC16A3,TIGAR,TP53
hsa05231	Choline metabolism in cancer	36	AKT3,CHKA,CHPT1,DGKK,EGF,EGFR,EIF4EBP1,FOS,GPCPD1,GRB2,HIF1A,HRAS,LYPLA1,MAP2K1,MAPK1,MAPK8,MTOR,PCYT1A,PDPK1,PIP5K1C,PLA2G4B,PLCG1,PLD1,PLPP1,PRKCA,RAC1,RAF1,RALGDS,RHEB,RPS6KB1,SLC44A3,SOS1,SP1,TSC1,WAS,WASF2
hsa05235	PD-L1 expression and PD-1 checkpoint pathway in cancer	49	AKT3,ALK,BATF,CD3D,CD3E,CD3G,CD4,CD28,CD247,CD274,CHUK,CSNK2A1,EGF,EGFR,FOS,HIF1A,HRAS,IFNG,IFNGR1,JAK1,LAT,LCK,MAP2K1,MAP2K3,MAP2K6,MAP3K3,MAPK1,MAPK14,MTOR,MYD88,NFATC1,NFKB1,NFKBIA,PDCD1,PLCG1,PPP3CA,PRKCQ,PTEN,PTPN6,RAF1,RASGRP1,RPS6KB1,STAT1,TICAM1,TICAM2,TIRAP,TLR9,TRAF6,ZAP70
hsa05210	Colorectal cancer	55	AKT3,APC2,APPL1,ARAF,AREG,AXIN1,BAD,BAK1,BAX,BBC3,BCL2,BCL2L11,BIRC5,CASP3,CASP9,CCND1,CDKN1A,CTNNB1,CYCS,DCC,DDB2,EGF,EGFR,EREG,FOS,GADD45G,GRB2,GSK3B,HRAS,JUN,KRAS,LEF1,MAP2K1,MAPK1,MAPK8,MLH1,MSH2,MSH3,MSH6,MTOR,MYC,PMAIP1,POLK,RALA,RALGDS,RHOA,RPS6KB1,SMAD2,SMAD4,SOS1,TGFA,TGFB1,TGFBR1,TGFBR2,TP53
hsa05212	Pancreatic cancer	46	AKT3,ARAF,ARHGEF6,BAD,BAK1,BAX,BCL2L1,BRCA2,CASP9,CCND1,CDK4,CDKN1A,CDKN2A,CHUK,DDB2,E2F1,EGF,EGFR,ERBB2,GADD45G,JAK1,KRAS,MAP2K1,MAPK1,MAPK8,MTOR,NFKB1,PLD1,POLK,RAC1,RAD51,RALA,RALBP1,RALGDS,RB1,RPS6KB1,SMAD2,SMAD4,STAT1,STAT3,TGFA,TGFB1,TGFBR1,TGFBR2,TP53,VEGFA
hsa05225	Hepatocellular carcinoma	72	ACTB,ACTL6B,AKT3,APC2,ARAF,ARID1B,ARID2,AXIN1,BAD,BAK1,BAX,BCL2L1,BRD7,CCND1,CDK4,CDKN1A,CDKN2A,CSNK1A1L,CTNNB1,DDB2,DVL1,E2F1,EGFR,ELK1,FRAT1,FZD10,GAB1,GADD45G,GRB2,GSK3B,GSTO2,HGF,HMOX1,HRAS,IGF1R,IGF2,KEAP1,LEF1,LRP6,MAP2K1,MAPK1,MET,MTOR,MYC,NFE2L2,NQO1,PBRM1,PHF10,PLCG1,POLK,PRKCA,PTEN,RB1,RPS6KB1,SHC2,SMAD2,SMAD4,SMARCA2,SMARCB1,SMARCC1,SMARCD1,SMARCE1,SOS1,TERC,TERT,TGFA,TGFB1,TGFBR1,TGFB…
hsa05226	Gastric cancer	64	ABCB1,AKT3,APC2,ARAF,AXIN1,BAK1,BAX,BCL2,CCND1,CCNE1,CDH1,CDH17,CDK2,CDKN1A,CDKN1B,CDKN2B,CDX2,CSNK1A1L,CTNNA1,CTNNB1,DDB2,DVL1,E2F1,EGF,EGFR,ERBB2,FGF1,FGFR2,FRAT1,FZD10,GAB1,GADD45G,GRB2,GSK3B,HGF,HRAS,JUP,LEF1,LRP6,MAP2K1,MAPK1,MET,MLH1,MTOR,MUC2,MYC,POLK,RARB,RB1,REG4,RPS6KB1,RXRA,SHC2,SHH,SMAD2,SMAD4,SOS1,TERC,TERT,TGFB1,TGFBR1,TGFBR2,TP53,WNT16
hsa05214	Glioma	34	AKT3,ARAF,BAK1,BAX,CALML6,CAMK1D,CCND1,CDK4,CDKN1A,CDKN2A,DDB2,E2F1,EGF,EGFR,GADD45G,GRB2,HRAS,IGF1,IGF1R,MAP2K1,MAPK1,MDM2,MTOR,PDGFA,PDGFRA,PLCG1,POLK,PRKCA,PTEN,RB1,SHC2,SOS1,TGFA,TP53
hsa05216	Thyroid cancer	20	BAK1,BAX,BRAF,CCND1,CDH1,CDKN1A,CTNNB1,DDB2,GADD45G,HRAS,LEF1,MAP2K1,MAPK1,MYC,POLK,PPARG,RET,RXRA,TFG,TP53
hsa05221	Acute myeloid leukemia	42	AKT3,ARAF,BAD,BCL2A1,CCNA2,CCND1,CD14,CEBPA,CEBPE,CHUK,CSF1R,CSF2,DUSP6,EIF4EBP1,FCGR1A,FLT3,GRB2,HRAS,IL3,ITGAM,JUP,KIT,KRAS,LEF1,MAP2K1,MAPK1,MPO,MTOR,MYC,NFKB1,NRAS,PER2,PIM1,PIM2,PML,PPARD,RARA,RPS6KB1,RUNX1,SOS1,SPI1,STAT3
hsa05220	Chronic myeloid leukemia	42	ABL1,AKT3,ARAF,BAD,BAK1,BAX,BCL2L1,CBL,CCND1,CDK4,CDKN1A,CDKN1B,CDKN2A,CHUK,CRK,CTBP1,DDB2,E2F1,GAB2,GADD45G,GRB2,HDAC1,HRAS,MAP2K1,MAPK1,MDM2,MECOM,MYC,NFKB1,NFKBIA,POLK,PTPN11,RB1,SHC2,SMAD3,SMAD4,SOS1,STAT5A,TGFB1,TGFBR1,TGFBR2,TP53
hsa05217	Basal cell carcinoma	23	APC2,AXIN1,BAK1,BAX,BMP2,CDKN1A,CTNNB1,DDB2,DVL1,FZD10,GADD45G,GLI1,GSK3B,HHIP,KIF7,LEF1,POLK,PTCH1,SHH,SMO,SUFU,TP53,WNT16
hsa05218	Melanoma	26	AKT3,ARAF,BAD,BAK1,BAX,BRAF,CCND1,CDH1,CDK4,CDKN1A,CDKN2A,DDB2,E2F1,EGF,EGFR,GADD45G,HRAS,MAP2K1,MAPK1,MDM2,MITF,NRAS,POLK,PTEN,RB1,TP53
hsa05211	Renal cell carcinoma	39	AKT3,ARAF,ARNT,BAD,CDC42,CDKN1A,CREBBP,CRK,CUL2,EGLN2,ELOB,ELOC,EPAS1,ETS1,FH,FLCN,GAB1,GRB2,HGF,HRAS,JUN,MAP2K1,MAPK1,MET,PAK4,PDGFB,PRCC,PTPN11,RAC1,RAP1A,RAPGEF1,RBX1,SLC2A1,SOS1,TFE3,TGFA,TGFB1,VEGFA,VHL
hsa05219	Bladder cancer	29	ARAF,CCND1,CDH1,CDK4,CDKN1A,CDKN2A,CXCL8,DAPK1,E2F1,EGF,EGFR,ERBB2,FGFR3,HBEGF,HRAS,MAP2K1,MAPK1,MDM2,MMP1,MYC,RASSF1,RB1,RPS6KA5,SRC,THBS1,TP53,TYMP,UPK3A,VEGFA
hsa05215	Prostate cancer	48	AKT3,AR,ARAF,BAD,BCL2,CASP9,CCND1,CCNE1,CDK2,CDKN1A,CDKN1B,CHUK,CREB3,CREBBP,CTNNB1,E2F1,EGF,EGFR,ERG,ETV5,FOXO1,GRB2,GSK3B,GSTP1,HRAS,HSP90AA1,IL1R2,KLK3,LEF1,MAP2K1,MAPK1,MDM2,MMP3,MTOR,NFKB1,NFKBIA,NKX3-1,PDPK1,PLAT,PLAU,PTEN,RB1,SOS1,SPINT1,SRD5A2,TMPRSS2,TP53,ZEB1
hsa05213	Endometrial cancer	34	AKT3,APC2,ARAF,AXIN1,BAD,BAK1,BAX,CASP9,CCND1,CDH1,CDKN1A,CTNNA1,CTNNB1,DDB2,EGF,EGFR,ELK1,ERBB2,FOXO3,GADD45G,GRB2,GSK3B,HRAS,ILK,LEF1,MAP2K1,MAPK1,MLH1,MYC,PDPK1,POLK,PTEN,SOS1,TP53
hsa05224	Breast cancer	56	AKT3,APC2,ARAF,AXIN1,BAK1,BAX,BRCA1,BRCA2,CCND1,CDK4,CDKN1A,CSNK1A1L,CTNNB1,DDB2,DLL3,DVL1,E2F1,EGF,EGFR,ERBB2,ESR1,FGF1,FGFR1,FLT4,FOS,FRAT1,FZD10,GADD45G,GRB2,GSK3B,HES1,HEY1,HRAS,IGF1,IGF1R,JAG1,KIT,LEF1,LRP6,MAP2K1,MAPK1,MTOR,MYC,NCOA3,NFKB2,NOTCH1,PGR,POLK,PTEN,RB1,RPS6KB1,SHC2,SOS1,TNFSF11,TP53,WNT16
hsa05222	Small cell lung cancer	42	AKT3,APAF1,BAK1,BAX,BCL2,BCL2L1,BIRC2,CASP3,CASP9,CCND1,CCNE1,CDK2,CDK4,CDKN1A,CDKN1B,CDKN2B,CHUK,CKS1B,CYCS,DDB2,E2F1,FHIT,GADD45G,ITGA6,ITGB1,LAMC3,MAX,MYC,NFKB1,NFKBIA,NOS2,POLK,PTEN,PTGS2,PTK2,RARB,RB1,RXRA,SKP2,TP53,TRAF1,ZBTB17
hsa05223	Non-small cell lung cancer	41	AKT3,ALK,ARAF,BAD,BAK1,BAX,CASP9,CCND1,CDK4,CDKN1A,CDKN2A,DDB2,E2F1,EGF,EGFR,ERBB2,FHIT,FOXO3,GADD45G,GRB2,HGF,HRAS,JAK3,KIF5A,MAP2K1,MAPK1,MET,PDPK1,PLCG1,POLK,PRKCA,RARB,RASSF1,RASSF5,RB1,RXRA,SOS1,STAT3,STK4,TGFA,TP53
hsa05166	Human T-cell leukemia virus 1 infection	110	ADCY1,AKT3,ANAPC10,ATM,B2M,BAX,BCL2L1,BUB1B,BUB3,CALR,CANX,CCNA2,CCNB2,CCND1,CCND2,CD3D,CD4,CD40,CDC20,CDK2,CDK4,CDKN1A,CDKN2A,CDKN2B,CDKN2C,CHEK1,CHUK,CREB3,CREBBP,CRTC2,CSF2,DLG1,E2F1,EGR1,EGR2,ELK1,ESPL1,FDPS,FOS,FOSL1,GPS2,HLA-A,HLA-DMA,HRAS,ICAM1,IKBKB,IKBKG,IL1R1,IL2,IL2RA,IL2RB,IL6,IL15,IL15RA,ITGAL,JAK1,JUN,KAT2A,KAT5,LCK,LTA,LTBR,MAD1L1,MAD2L1,MAP2K1,MAP2K4,MAP3K1,MAP3K3,MAP3K14,MAPK1,MA…
hsa05170	Human immunodeficiency virus 1 infection	94	AKT3,AP1M2,ATM,B2M,BAD,BAK1,BAX,BCL2,BCL2L1,BID,BST2,CALML6,CALR,CASP3,CASP8,CASP9,CCNB3,CCR5,CD3D,CD4,CDC25C,CDK1,CFL1,CGAS,CHEK1,CHUK,CRK,CUL4B,CUL5,CXCR4,CYCS,DCAF1,DDB1,ELOB,ELOC,FADD,FAS,FASLG,FBXW11,FOS,GNA11,GNAI1,GNB5,HLA-A,HRAS,IFNA1,IFNB1,IRAK1,IRAK4,IRF3,ITPR1,LIMK1,MAP2K1,MAP2K3,MAP2K7,MAP3K7,MAPK1,MAPK8,MAPK14,MTOR,MYD88,NFATC1,NFKB1,NFKBIA,PAK4,PDIA3,PLCG1,PPP3CA,PRKCA,PTK2,PTK2B,PX…
hsa05161	Hepatitis B	92	AKT3,APAF1,ARAF,ATP6AP1,BAD,BAX,BCL2,BID,BIRC5,CASP3,CASP8,CASP9,CASP10,CASP12,CCNA2,CCNE1,CDK2,CDKN1A,CHUK,CREB3,CREBBP,CXCL8,CYCS,DDB1,DDB2,DDX3X,E2F1,EGR2,ELK1,FADD,FAS,FASLG,FOS,GRB2,HRAS,HSPG2,IFIH1,IFNA1,IFNAR1,IFNB1,IKBKE,IL6,IRAK1,IRAK4,IRF3,JAK1,MAP2K1,MAP2K3,MAP2K4,MAP2K7,MAP3K1,MAP3K7,MAPK1,MAPK8,MAPK14,MAVS,MMP9,MYC,MYD88,NFATC1,NFKB1,NFKBIA,PCNA,PRKCA,PTK2B,RB1,SLC10A1,SMAD3,SMAD4,SO…
hsa05160	Hepatitis C	77	AKT3,APAF1,ARAF,BAD,BAK1,BAX,BID,CASP3,CASP8,CASP9,CCND1,CD81,CDK2,CDKN1A,CFLAR,CHUK,CLDN24,CTNNB1,CXCL10,CYCS,E2F1,EGF,EGFR,EIF2AK1,EIF2S1,EIF3E,FADD,FAS,FASLG,GRB2,GSK3B,HRAS,IFIT1,IFNA1,IFNAR1,IFNAR2,IFNG,IKBKE,IRF3,IRF9,JAK1,LDLR,MAP2K1,MAPK1,MAVS,MX1,MYC,NFKB1,NFKBIA,NR1H3,OAS1,OCLN,PIAS1,PPARA,PPP2CA,PSME3,RB1,RIPK1,RNASEL,RSAD2,RXRA,SCARB1,SOCS3,SOS1,STAT1,STAT3,TBK1,TICAM1,TLR3,TNF,TNFRSF…
hsa05171	Coronavirus disease - COVID-19	83	ACE,ACE2,ADAM17,ADAR,AGTR1,C1QA,C2,C3,C3AR1,C4B_2,C5,C5AR1,C6,CASP1,CCL2,CFB,CFD,CGAS,CHUK,CSF2,CSF3,CXCL8,CXCL10,CYBB,EGFR,EIF2AK2,F2,F13A1,FCGR2A,FGA,FOS,HBEGF,IFIH1,IFNA1,IFNAR1,IKBKE,IL1B,IL2,IL6,IL6R,IL6ST,IL12A,IRAK1,IRF3,IRF9,ISG15,JAK1,MAP3K7,MAPK8,MAPK14,MAS1,MASP2,MAVS,MBL2,MMP1,MMP3,MX1,MYD88,NFKB1,NFKBIA,NLRP3,NRP1,OAS1,PLCG1,PRKCA,RPL17-C18orf32,RPS10-NUDT3,SELP,STAT1,STAT2,STAT3,SYK…
hsa05164	Influenza A	98	ACTB,ADAR,AKT3,APAF1,BAK1,BAX,BCL2L2-PABPN1,BID,CALCOCO2,CASP1,CASP3,CASP8,CASP9,CCL2,CCL5,CCND3,CDK4,CHUK,CIITA,CPSF4,CREBBP,CXCL8,CXCL10,CYCS,DNAJB1,DNAJC3,EIF2AK2,EIF2S1,FADD,FAS,FASLG,FDPS,HLA-DMA,HNRNPUL1,ICAM1,IFIH1,IFNA1,IFNAR1,IFNB1,IFNG,IFNGR1,IKBKE,IL1A,IL1B,IL6,IL12A,IL18,IL33,IRAK4,IRF3,IRF7,IRF9,JAK1,KPNA6,MAP2K1,MAPK1,MAVS,MX1,MYD88,NFKB1,NFKBIA,NLRP3,NLRX1,NUP98,NXF1,NXT1,OAS1,PLG,…
hsa05162	Measles	74	ADAR,AKT3,APAF1,BAD,BAK1,BAX,BBC3,BCL2,BCL2L1,BID,CASP3,CASP8,CASP9,CBLB,CCND1,CD3D,CD28,CD46,CDK2,CDKN1B,CHUK,CLEC4M,CSNK2A1,CYCS,EIF2AK1,EIF2S1,EIF3H,FADD,FAS,FASLG,FCGR2B,FOS,GSK3B,HSPA1A,IFIH1,IFNA1,IFNAR1,IFNB1,IKBKE,IL1A,IL2,IL2RA,IL6,IL12A,IRAK1,IRF3,IRF7,IRF9,JAK1,MAP3K7,MAPK8,MAVS,MSN,MX1,MYD88,NFKB1,NFKBIA,OAS1,RAB9B,RACK1,RCHY1,SLAMF1,STAT1,STAT3,TAB2,TBK1,TLR2,TLR7,TNFAIP3,TP53,TP73,T…
hsa05168	Herpes simplex virus 1 infection	98	AKT3,ALYREF,APAF1,B2M,BAD,BAK1,BAX,BCL2,BCL2L1,BID,BIRC2,BST2,C3,C5,CALR,CARD9,CASP3,CASP8,CASP9,CCL2,CCL5,CD74,CFP,CGAS,CHUK,CYCS,DAXX,EIF2AK1,EIF2B1,EIF2S1,EIF4EBP1,FADD,FAS,FASLG,HCFC2,HLA-A,HLA-DMA,IFIH1,IFNA1,IFNAR1,IFNG,IFNGR1,IKBKE,IL1B,IL6,IL12A,IRAK1,IRAK4,IRF3,IRF9,ITGA5,ITGB3,JAK1,LTA,MAP3K7,MAVS,MTOR,MYD88,NECTIN1,NFKB1,NFKBIA,NXF1,OAS1,PDIA3,PILRB,PML,POU2F3,PPP1CA,PTPN11,RHEB,RNASEL…
hsa05163	Human cytomegalovirus infection	105	ADCY1,AKAP13,AKT3,B2M,BAK1,BAX,BCAR1,BID,CALML6,CALR,CASP3,CASP8,CASP9,CCL2,CCL3L3,CCL5,CCND1,CCR1,CDK4,CDKN1A,CDKN2A,CGAS,CHUK,CREB3,CRK,CTNNB1,CX3CL1,CXCL8,CXCL12,CXCR2,CXCR4,CYCS,E2F1,EGFR,EIF4EBP1,ELK1,FADD,FAS,FASLG,GNA11,GNA13,GNAI1,GNAS,GNB5,GRB2,GSK3B,HLA-A,HRAS,IFNA1,IFNB1,IL1B,IL1R1,IL6,IL6R,IL10RA,IRF3,ITGAV,ITGB3,ITPR1,JAK1,MAP2K1,MAP2K6,MAPK1,MAPK14,MDM2,MTOR,MYC,NFATC1,NFKB1,NFKBIA,…
hsa05167	Kaposi sarcoma-associated herpesvirus infection	102	AKT3,ANGPT2,ATG3,ATG14,BAK1,BAX,BECN2,BID,C3,CALML6,CASP3,CASP8,CASP9,CCND1,CCR1,CCR3,CCR4,CCR5,CCR8,CD86,CD200R1,CDK4,CDKN1A,CHUK,CLEC2B,CREB1,CREBBP,CSF2,CTNNB1,CXCL1,CXCL8,CYCS,E2F1,EIF2AK2,FADD,FAS,FGF2,FOS,GNB5,GSK3B,HCK,HIF1A,HLA-A,HRAS,ICAM1,IFNA1,IFNAR1,IFNGR1,IKBKE,IL6,IL6ST,IRF3,IRF7,IRF9,ITPR1,JAK1,JAK2,LEF1,LYN,MAP1LC3BP1,MAP2K1,MAP2K6,MAP2K7,MAPK1,MAPK8,MAPK14,MAPKAPK2,MICA,MTOR,MYC,…
hsa05169	Epstein-Barr virus infection	106	AKT3,APAF1,B2M,BAK1,BAX,BCL2,BCL2L11,BID,BLNK,BTK,CALR,CASP3,CASP8,CASP9,CCNA2,CCND1,CD3D,CD19,CD40,CD44,CD58,CDK2,CDK4,CDKN1A,CDKN1B,CHUK,CIR1,CR2,CXCL10,CYCS,DDB2,E2F1,EIF2AK2,ENTPD8,FADD,FAS,FCER2,GADD45G,HDAC1,HES1,HLA-A,HLA-DMA,ICAM1,IFNA1,IFNAR1,IFNB1,IKBKE,IL6,IRAK1,IRF3,IRF7,IRF9,ISG15,ITGAL,JAK1,JAK3,JUN,LYN,MAP2K3,MAP2K7,MAP3K7,MAP3K14,MAPK8,MAPK14,MAVS,MDM2,MYC,MYD88,NCOR2,NEDD4,NFKB1,…
hsa05165	Human papillomavirus infection	117	AKT3,APC2,ATM,ATR,AXIN1,BAD,BAK1,BAX,BCAP31,CASP3,CASP8,CCNA2,CCND1,CCNE1,CDC42,CDK2,CDK4,CDKN1A,CDKN1B,CHD4,CHUK,CRB3,CREB3,CREBBP,CSNK1A1L,CTNNB1,DLG1,DVL1,E2F1,EGF,EGFR,EIF2AK2,EIF4EBP1,FADD,FAS,FASLG,FOXO1,FZD10,GNAS,GRB2,GSK3B,HDAC1,HES1,HEY1,HLA-A,HRAS,IFNA1,IFNAR1,IFNAR2,IFNB1,IKBKE,IRF1,IRF3,IRF9,ISG15,ITGA11,ITGB1,JAG1,JAK1,LAMC3,LFNG,LLGL2,MAGI1,MAML3,MAP2K1,MAPK1,MDM2,MTOR,MX1,NFKB1,NF…
hsa05110	Vibrio cholerae infection	16	ACTB,ADCY3,ARF1,CFTR,ERO1A,GNAS,KCNQ1,KDELR1,PDIA4,PLCG1,PRKACA,PRKCA,SEC61B,SLC12A2,TJP1,TJP2
hsa05120	Epithelial cell signaling in Helicobacter pylori infection	32	ADAM10,ADAM17,CASP3,CCL5,CDC42,CHUK,CSK,CXCL1,CXCL8,CXCR1,EGFR,GIT1,HBEGF,IGSF5,IKBKB,IKBKG,JUN,LYN,MAP2K4,MAP3K14,MAPK8,MAPK14,MET,NFKB1,NFKBIA,NOD1,PAK1,PLCG1,PTPN11,PTPRZ1,RAC1,TJP1
hsa05130	Pathogenic Escherichia coli infection	92	ABCF2,ABI1,ABL1,ACTB,ARF1,ARF6,ARHGEF2,ARHGEF12,ARPC5,BAIAP2,BAIAP2L1,BAK1,BAX,BRK1,CASP1,CASP3,CASP4,CASP7,CASP8,CASP9,CDC42,CHUK,CLDN24,CTTN,CXCL8,CYCS,CYFIP1,CYTH4,EZR,F2,FADD,FAS,FASLG,FCGR2A,FOS,GAPDH,GNA13,IKBKB,IKBKG,IL1B,IL1R1,IL6,IL18,IRAK1,ITGB1,LPAR1,MAP3K7,MAPK1,MAPK8,MAPK14,MYD88,MYO1H,NAIP,NCK1,NCKAP1,NCL,NFKB1,NFKBIA,NLRP3,NLRP4,OCLN,PAK1,PTPN6,PYCARD,RAB1A,RAC1,RELA,RHOA,RIPK1,ROC…
hsa05132	Salmonella infection	130	ABI1,ACBD3,ACTB,ACTR1B,AHNAK2,AKT3,ANXA2,ARF1,ARF6,ARHGEF26,ARL8A,ARPC5,BAK1,BCL2,BIRC2,BRK1,CASP1,CASP3,CASP4,CASP7,CASP8,CD14,CDC42,CHUK,CSE1L,CTNNB1,CXCL8,CYCS,CYFIP1,CYTH4,DNM2,DYNLL2,ELMO2,EXOC2,EXOC4,EXOC5,EXOC7,FADD,FBXO22,FHOD1,FLNA,FOS,FYCO1,GAPDH,GCC2,GSDMD,HRAS,HSP90AA1,IKBKB,IKBKG,IL1B,IL6,IL18,IRAK1,KLC3,KPNA1,LEF1,LY96,M6PR,MAP2K1,MAP2K3,MAP2K7,MAP3K7,MAPK1,MAPK8,MAPK14,MLKL,MYC,MYD…
hsa05131	Shigellosis	123	ACTB,ACTN4,AKT3,ARF1,ARF6,ARHGEF2,ARPC5,ATG5,ATG12,ATG14,ATG16L1,ATM,BAX,BCAR1,BCL2,BCL2L1,BCL10,BECN2,BNIP3,C3,CALCOCO2,CAPN1,CAPNS1,CASP1,CASP4,CAST,CBX3,CCL5,CD14,CD44,CDC42,CGAS,CHUK,CRK,CSF2,CTTN,CXCL8,CYCS,CYTH4,DIAPH1,DOCK1,EGFR,ELMO2,FBXW11,FNBP1,FOXO6,GLMN,GSK3A,HK1,IFNB1,IKBKG,IL1B,IL1R1,IL18,ILK,IRF3,ITGA5,ITGB1,ITPR1,JUN,MALT1,MAP1LC3BP1,MAP3K7,MAPK1,MAPK8,MAPK14,MDM2,MTOR,MYD88,MYL12…
hsa05135	Yersinia infection	81	ACTB,AKT3,ARF6,ARHGEF7,ARHGEF12,ARPC5,BAIAP2,BCAR1,CASP1,CCL2,CD4,CDC42,CHUK,CRK,CXCL8,DOCK1,ELMO2,FCGR2A,FN1,FOS,FYB1,GIT2,GNAQ,GSK3B,IFNB1,IKBKB,IKBKG,IL1B,IL2,IL6,IL10,IL18,IRAK1,IRAK4,IRF3,ITGA4,ITGB1,LAT,LCK,LCP2,LIMK1,MAP2K1,MAP2K3,MAP2K7,MAP3K7,MAPK1,MAPK8,MAPK14,MEFV,MYD88,NFATC1,NFKB1,NFKBIA,NLRC4,NLRP3,PIP5K1C,PKN1,PLCG1,PTK2B,PXN,PYCARD,RAC1,RHOA,RHOG,ROCK1,RPS6KA6,SKAP2,SRC,TAB1,TAB2,…
hsa05133	Pertussis	51	C1QA,C1R,C1S,C2,C3,C4B_2,C4BPA,C5,CALML6,CASP1,CASP3,CASP7,CD14,CFL1,CXCL6,CXCL8,FOS,GNAI1,IL1A,IL6,IL10,IL12A,IL23A,IRAK1,IRAK4,IRF1,IRF3,IRF8,ITGA5,ITGAM,ITGB1,ITGB2,LY96,MAPK1,MAPK8,MAPK14,MYD88,NFKB1,NLRP3,NOD1,NOS2,PYCARD,RHOA,SERPING1,SFTPA1,TICAM1,TICAM2,TIRAP,TLR4,TNF,TRAF6
hsa05134	Legionellosis	43	APAF1,ARF1,BCL2L13,BNIP3,C3,CASP1,CASP3,CASP7,CASP8,CASP9,CD14,CLK1,CR1,CXCL1,CXCL8,CYCS,EEF1A1,EEF1G,HBS1L,HSF1,HSPA1A,HSPD1,IL1B,IL6,IL12A,IL18,ITGAM,ITGB2,MYD88,NAIP,NFKB1,NFKB2,NFKBIA,NLRC4,PYCARD,RAB1A,SAR1B,SEC22B,TLR2,TLR4,TLR5,TNF,VCP
hsa05150	Staphylococcus aureus infection	33	C1QA,C1R,C1S,C2,C3,C3AR1,C4B_2,C5,C5AR1,CAMP,CFB,CFD,CFH,CFI,DEFA1,DEFB4B,DSG1,FCAR,FCGR3B,FGG,FPR1,FPR2,HLA-DMA,ICAM1,IL10,ITGAL,ITGB2,MASP2,MBL2,PLG,PTAFR,SELP,SELPLG
hsa05152	Tuberculosis	97	AKT3,APAF1,ARHGEF12,BAD,BAX,BCL2,BCL10,BID,C3,CALML6,CAMK2A,CAMP,CARD9,CASP3,CASP8,CASP9,CASP10,CD14,CD74,CEBPB,CIITA,CLEC4E,CLEC4M,CLEC7A,CORO1A,CR1,CREB1,CREBBP,CTSD,CTSS,CYCS,CYP27B1,EEA1,FADD,FCER1G,FCGR3B,HLA-DMA,HSPA9,HSPD1,IFNA1,IFNB1,IFNG,IFNGR1,IFNGR2,IL1A,IL6,IL10,IL10RA,IL10RB,IL12A,IL18,IL23A,IRAK1,IRAK4,ITGAM,ITGAX,ITGB2,JAK1,KSR1,LAMP1,LBP,LSP1,MALT1,MAPK1,MAPK8,MAPK14,MYD88,NFKB1,N…
hsa05100	Bacterial invasion of epithelial cells	34	ACTB,ARHGAP10,ARHGEF26,ARPC5,BCAR1,CAV1,CBL,CD2AP,CDC42,CDH1,CLTA,CRK,CTNNA1,CTNNB1,CTTN,DNM1,DOCK1,ELMO2,FN1,GAB1,ILK,ITGA5,MAD2L2,MET,PTK2,PXN,RAC1,RHOA,RHOG,SHC2,SRC,VCL,WASF2,WASL
hsa05146	Amoebiasis	39	ACTN4,ADCY1,ARG1,C8A,C9,CASP3,CD1A,CD14,COL1A1,CSF2,CTSG,CXCL1,CXCL8,FN1,GNA11,GNAL,HSPB1,IFNG,IL1B,IL1R1,IL6,IL10,IL12A,ITGAM,LAMC3,MUC2,NFKB1,NOS2,PLCB1,PRDX1,PRKACA,PRKCA,PTK2,RAB7B,SERPINB6,TGFB1,TLR2,TNF,VCL
hsa05144	Malaria	35	ACKR1,CCL2,CD36,CD40,CD40LG,CD81,COMP,CR1,CSF3,CXCL8,GYPA,GYPC,HBA1,HGF,ICAM1,IFNG,IL1B,IL6,IL10,IL12A,IL18,ITGAL,KLRC4-KLRK1,LRP1,MET,MYD88,PECAM1,SDC1,SELE,SELP,TGFB1,TLR2,TLR9,TNF,VCAM1
hsa05145	Toxoplasmosis	51	AKT3,ALOX5,BAD,BCL2,BIRC2,CASP3,CASP8,CASP9,CCR5,CD40,CD40LG,CHUK,CIITA,CYCS,GNAI1,HLA-DMA,HSPA1A,IFNG,IFNGR1,IL10,IL10RA,IL12A,IRAK1,IRGM,ITGA6,JAK1,LAMC3,LDLR,LY96,MAP2K3,MAP3K7,MAPK1,MAPK8,MAPK14,MYD88,NFKB1,NFKBIA,NOS2,PDPK1,PIK3R6,PPIF,SOCS1,STAT1,STAT3,TAB1,TGFB1,TLR2,TLR4,TNF,TNFRSF1A,TRAF6
hsa05140	Leishmaniasis	42	C3,CR1,CYBA,CYBB,EEF1A1,ELK1,FCGR3B,FOS,HLA-DMA,IFNG,IFNGR1,IFNGR2,IL1A,IL1B,IL4,IL10,IL12A,IRAK1,ITGA4,ITGAM,JAK1,JUN,MAP3K7,MAPK1,MAPK14,MARCKSL1,MYD88,NCF1,NCF2,NCF4,NFKB1,NFKBIA,NOS2,PRKCB,PTGS2,PTPN6,STAT1,TAB1,TGFB1,TLR2,TNF,TRAF6
hsa05142	Chagas disease	55	ACE,ADCY1,AKT3,BDKRB2,C1QA,C3,CALR,CASP8,CCL2,CCL3L3,CCL5,CD3D,CFLAR,CHUK,CXCL8,FADD,FAS,FASLG,FOS,GNA11,GNAI1,GNAL,IFNB1,IFNG,IFNGR1,IL1B,IL2,IL6,IL10,IL12A,IRAK1,KNG1,MAP2K4,MAPK1,MAPK8,MAPK14,MYD88,NFKB1,NFKBIA,NOS2,PLCB1,PPP2CA,SERPINE1,SMAD2,TGFB1,TGFBR1,TGFBR2,TICAM1,TLR2,TLR4,TLR6,TLR9,TNF,TNFRSF1A,TRAF6
hsa05143	African trypanosomiasis	27	APOA1,APOL1,F2RL1,FAS,FASLG,GNAQ,HBA1,HPR,ICAM1,IDO2,IFNG,IL1B,IL6,IL10,IL12A,IL18,KNG1,LAMA4,MYD88,NPPA,PLCB1,PRKCA,SELE,THOP1,TLR9,TNF,VCAM1
hsa05310	Asthma	15	CCL11,CD40,CD40LG,EPX,FCER1A,HLA-DMA,IL3,IL4,IL5,IL9,IL10,IL13,PRG2,RNASE3,TNF
hsa05322	Systemic lupus erythematosus	29	ACTN4,C1QA,C1R,C1S,C2,C3,C4B_2,C5,C6,C7,C8A,C9,CD28,CD40,CD40LG,CD80,CTSG,ELANE,FCGR3B,GRIN2A,GRIN2B,HLA-DMA,IFNG,IL10,SNRPB,SNRPD1,SSB,TNF,TRIM21
hsa05323	Rheumatoid arthritis	42	ACP5,ANGPT1,CCL2,CCL3L3,CCL5,CCL20,CD28,CD80,CSF1,CSF2,CTLA4,CTSK,CTSL,CXCL1,CXCL6,CXCL8,CXCL12,FLT1,FOS,HLA-DMA,ICAM1,IFNG,IL1A,IL6,IL11,IL15,IL17A,IL18,IL23A,ITGAL,LTB,MMP1,PTH,TEK,TGFB1,TLR2,TNF,TNFRSF11A,TNFSF11,TNFSF13,TNFSF13B,VEGFA
hsa05320	Autoimmune thyroid disease	20	CD28,CD40,CD40LG,CD80,CGA,CTLA4,FAS,FASLG,GZMB,HLA-A,HLA-DMA,IFNA1,IL2,IL4,IL5,IL10,PRF1,TG,TPO,TSHR
hsa05321	Inflammatory bowel disease	42	FOXP3,GATA3,HLA-DMA,IFNG,IFNGR1,IL1A,IL2,IL2RG,IL4,IL4R,IL5,IL6,IL10,IL12A,IL12RB1,IL12RB2,IL13,IL17F,IL18,IL18RAP,IL21,IL21R,IL22,IL23A,IL23R,JUN,MAF,NFATC1,NFKB1,NOD2,RORA,RORC,SMAD2,STAT1,STAT3,STAT4,STAT6,TBX21,TGFB1,TLR2,TLR5,TNF
hsa05330	Allograft rejection	17	CD28,CD40,CD40LG,CD80,FAS,FASLG,GZMB,HLA-A,HLA-DMA,IFNG,IL2,IL4,IL5,IL10,IL12A,PRF1,TNF
hsa05332	Graft-versus-host disease	13	CD28,CD80,FAS,FASLG,GZMB,HLA-A,HLA-DMA,IFNG,IL1A,IL2,IL6,PRF1,TNF
hsa05010	Alzheimer disease	116	ADAM10,AGER,AKT3,AMBRA1,APAF1,APBB1,APC2,APH1A,APOE,APP,ARAF,ATF4,ATF6,ATG2A,ATG13,ATG14,ATG101,ATP2A1,ATP5PD,AXIN1,BACE1,BAD,BECN2,BID,CACNA1C,CALML6,CAPN1,CASP3,CASP7,CASP8,CASP9,CASP12,CDK5,CDK5R1,CHRM1,CHRNA7,CHUK,COX6B2,CSF1,CSNK1A1L,CSNK2A1,CTNNB1,CYBB,CYCS,DDIT3,DKK1,DVL1,EIF2AK2,EIF2AK3,EIF2S1,ERN1,FADD,FAS,FRAT1,FZD10,GAPDH,GNAQ,GRIN1,GSK3B,HRAS,HSD17B10,IDE,IL1A,IL1B,IL6,INS,INSR,IRS1,I…
hsa05012	Parkinson disease	68	ADCY5,ADORA2A,APAF1,ATF4,ATF6,ATP5PD,BAX,BCL2L1,CALML6,CAMK2A,CASP3,CASP9,COX6B2,CYCS,DAXX,DDIT3,DRD1,DRD2,DUSP1,EIF2AK3,EIF2S1,ERN1,GNAI1,GNAL,GPR37,HSPA5,HTRA2,ITPR1,KEAP1,KLC3,LRRK2,MAOA,MAP3K5,MAPK8,MAPT,MCU,MFN1,NDUFC2-KCTD14,NFE2L2,PARK7,PINK1,PLCG1,PPIF,PRKACA,PRKN,PSMA8,PSMD14,RPS27A,RYR3,SDHA,SLC6A3,SLC18A1,SLC39A11,SNCA,SNCAIP,SOD1,TH,TP53,TRAP1,TUBA1B,TUBB3,TXN2,UBA1,UBE2J2,UBE2L3,UCHL…
hsa05014	Amyotrophic lateral sclerosis	115	ACTB,ACTR1B,ALS2,ALYREF,AMBRA1,ANG,ANXA7,APAF1,ATF4,ATF6,ATG2A,ATG13,ATG14,ATG101,ATP5PD,ATXN2L,BAD,BAX,BCL2,BCL2L1,BECN2,BID,C9orf72,CASP1,CASP3,CASP9,CASP12,CAT,CCS,CHCHD10,CHMP2B,COX6B2,CYCS,DAXX,DDIT3,DERL1,DNAL4,EIF2AK3,EIF2S1,ERBB4,ERN1,FIG4,FUS,GLE1,GPX6,GRIA1,HAP1,HDAC6,HNRNPA1L2,HSPA5,ITPR3,KLC3,MAP1LC3BP1,MAP2K3,MAP2K6,MAP3K5,MAPK14,MATR3,MCU,MTOR,NCBP1,NDUFC2-KCTD14,NEFH,NEFL,NEFM,NOS1…
hsa05016	Huntington disease	77	ACTR1B,AMBRA1,AP2M1,APAF1,ATG2A,ATG13,ATG14,ATG101,ATP5PD,BAX,BBC3,BDNF,BECN2,CACNA1B,CASP3,CASP8,CASP9,CLTA,COX6B2,CREB3,CREBBP,CYCS,DLG4,DNAL4,ERN1,GNAQ,GPX6,GRIA1,GRIN1,GRM5,HAP1,HDAC1,HIP1,HTT,IFT57,ITPR1,KCNJ10,KLC3,MAP2K7,MAP3K5,MAP3K10,MAPK8,MTOR,NDUFC2-KCTD14,NRBF2,NRF1,PIK3C3,PIK3R4,PLCB1,POLR2J2,PPARG,PPARGC1A,PPIF,PSMA8,PSMD14,RB1CC1,RCOR1,REST,SDHA,SIN3A,SLC1A2,SOD1,SOD2,SP1,STX1A,TAF…
hsa05017	Spinocerebellar ataxia	64	AFG3L2,AKT3,AMBRA1,ATG2A,ATG13,ATG14,ATG101,ATP2A1,ATXN1L,ATXN2L,ATXN8OS,ATXN10,BEAN1,BECN2,CACNA1A,CIC,CYCS,DAB1,ERN1,FGF14,GNAQ,GRIA1,GRIN3A,GRM1,GTF2B,ITPR1,KAT5,KCNC3,KCND3,MAP3K5,MAPK8,MCU,MTOR,MYOD1,NFYA,NOP56,NRBF2,OMA1,OPA1,PDYN,PIK3C3,PIK3R4,PLCB1,PPIF,PRKCA,PSMA8,PSMD14,PUM2,RB1CC1,RBPJL,RELN,RORA,RYR1,SLC1A6,SP1,SPTBN2,TBPL2,TRAF2,TRPC3,TWNK,ULK1,VLDLR,WIPI2,XBP1
hsa05020	Prion disease	59	APAF1,ATF4,ATP5PD,BAD,BAX,C1QA,C5,CACNA1B,CASP3,CASP9,CASP12,CAV1,CCL5,COX6B2,CREB3,CSNK2A1,CYBA,CYBB,CYCS,DDIT3,EGR1,EIF2AK3,EIF2S1,FYN,GRIN3A,GSK3B,HSPA1A,HSPA5,IL1A,IL6,ITPR1,KLC3,LAMC1,MAPK1,MAPK8,MAPK14,MCU,NCAM1,NCF1,NCF2,NCF4,NDUFC2-KCTD14,NOTCH1,PPIF,PPP3CA,PRKACA,PRKCD,PRNP,PSMA8,PSMD14,RAC1,RYR1,SDHA,SOD1,STIP1,TNF,TUBA1B,TUBB3,UQCR11
hsa05022	Pathways of neurodegeneration - multiple diseases	173	ACTR1B,AGER,ALS2,AMBRA1,APAF1,APC2,APP,ARAF,ATF4,ATF6,ATG2A,ATG13,ATG14,ATG101,ATP2A1,ATP5PD,ATXN1L,ATXN2L,AXIN1,BAD,BAK1,BAX,BCL2,BCL2L1,BDNF,BECN2,BID,C9orf72,CACNA1B,CALML6,CAMK2A,CAPN1,CASP3,CASP7,CASP8,CASP9,CASP12,CAT,CCS,CDK5,CDK5R1,CHMP2B,CHRM1,CHRNA7,COX6B2,CSF1,CSNK1A1L,CSNK2A1,CTNNB1,CYBB,CYCS,DAXX,DDIT3,DERL1,DKK1,DLG4,DNAL4,DVL1,EIF2AK3,EIF2S1,ERN1,FADD,FAS,FASLG,FIG4,FRAT1,FUS,FZD10…
hsa05030	Cocaine addiction	26	ADCY5,BDNF,CDK5,CDK5R1,CREB3,DDC,DLG4,DRD1,DRD2,FOSB,GNAI1,GNAS,GPSM1,GRIA2,GRIN3A,GRM2,JUN,MAOA,NFKB1,PDYN,PPP1R1B,PRKACA,RGS9,SLC6A3,SLC18A1,TH
hsa05031	Amphetamine addiction	27	ADCY5,ARC,CACNA1C,CALML6,CAMK4,CREB3,DDC,DRD1,FOS,FOSB,GNAS,GRIA1,GRIN3A,HDAC1,JUN,MAOA,PDYN,PPP1CA,PPP1R1B,PPP3CA,PRKACA,PRKCA,SIRT1,SLC6A3,SLC18A1,STX1A,TH
hsa05032	Morphine addiction	16	ADCY1,ADORA1,ARRB1,CACNA1A,DRD1,GABBR1,GABRR3,GNAS,GNB5,GRK2,KCNJ3,OPRM1,PDE10A,PRKACA,PRKCA,SLC32A1
hsa05034	Alcoholism	36	ADCY5,ADORA2A,ARAF,BDNF,CALML6,CAMK4,CAMKK2,CREB3,CRH,DDC,DRD1,DRD2,FOSB,GNAS,GNB5,GRB2,GRIN3A,HAT1,HDAC6,HRAS,MAOA,MAP2K1,MAPK1,NPY,NTRK2,PDYN,PKIA,PPP1CA,PPP1R1B,PRKACA,SHC2,SLC6A3,SLC18A1,SLC29A1,SOS1,TH
hsa05417	Lipid and atherosclerosis	127	ABCA1,ABCG1,AGER,AKT3,APAF1,APOA1,APOA4,APOB,ARHGEF1,ATF4,ATF6,BAD,BAX,BCL2,BCL2L1,BID,CALML6,CAMK2A,CASP1,CASP3,CASP6,CASP7,CASP8,CASP9,CCL2,CCL3L3,CCL5,CD14,CD36,CD40,CD40LG,CDC42,CHUK,CXCL1,CXCL8,CYBA,CYBB,CYCS,CYP1A1,DDIT3,EIF2AK3,EIF2S1,ERN1,ERO1A,FAS,FASLG,FOS,GSK3B,HRAS,HSPA1A,HSPA5,ICAM1,IFNA1,IKBKE,IL1B,IL6,IL12A,IL18,IRAK1,IRAK4,IRF3,IRF7,ITPR1,JAK2,LBP,LDLR,LY96,LYN,MAP2K3,MAP2K7,MAP3K…
hsa05418	Fluid shear stress and atherosclerosis	70	ACTB,AKT3,ARHGEF2,ASS1,BCL2,BMP4,BMPR1A,CALML6,CAV1,CCL2,CDH5,CHUK,CTNNB1,CTSL,CYBA,DUSP1,EDN1,FOS,GPC1,GSTO2,HMOX1,HSP90AA1,ICAM1,IFNG,IL1A,IL1R1,ITGA2B,KDR,KEAP1,KLF2,MAP2K5,MAP2K6,MAP2K7,MAP3K5,MAP3K7,MAPK7,MAPK8,MAPK14,MEF2A,MIR10A,MMP2,NCF1,NCF2,NFE2L2,NFKB1,NOS3,NOX1,NPPC,NQO1,PDGFA,PECAM1,PIAS4,PLAT,PRKAA1,PRKCZ,PTK2,RAC1,RHOA,SELE,SQSTM1,SRC,SUMO4,THBD,TNF,TNFRSF1A,TP53,TRPV4,TXN2,VCAM1,V…
hsa05410	Hypertrophic cardiomyopathy	42	ACE,ACTB,ACTC1,AGT,ATP2A1,CACNG3,CAV3,DAG1,DES,DMD,DTNA,EDN1,EMD,IGF1,IL6,ITGA11,ITGB1,LAMA1,LMNA,MYBPC3,MYH6,MYL2,MYL3,NOS1,PRKAA1,PRKAB1,PRKAG2,RYR2,SGCA,SGCB,SGCD,SGCZ,SLC8A2,SNTA1,SSPN,TGFB1,TNF,TNNC1,TNNI3,TNNT2,TPM1,TTN
hsa05412	Arrhythmogenic right ventricular cardiomyopathy	33	ACTB,ACTN2,ATP2A1,CACNG3,CAV3,CDH2,CTNNA1,CTNNB1,DAG1,DES,DMD,DSC2,DSG2,DSP,DTNA,EMD,GJA1,ITGA11,ITGB1,JUP,LAMA1,LEF1,LMNA,NOS1,PKP2,RYR2,SGCA,SGCB,SGCD,SGCZ,SLC8A2,SNTA1,SSPN
hsa05414	Dilated cardiomyopathy	41	ACTB,ACTC1,ADCY1,ADRB1,AGT,ATP2A1,CACNG3,CAV3,DAG1,DES,DMD,DTNA,EMD,GNAS,IGF1,ITGA11,ITGB1,LAMA1,LMNA,MYBPC3,MYH6,MYL2,MYL3,NOS1,PLN,PRKACA,RYR2,SGCA,SGCB,SGCD,SGCZ,SLC8A2,SNTA1,SSPN,TGFB1,TNF,TNNC1,TNNI3,TNNT2,TPM1,TTN
hsa05415	Diabetic cardiomyopathy	61	ACE,AGER,AGT,AGTR1,AKT3,ATP2A1,ATP5PD,CAMK2A,CD36,CMA1,COL1A1,COX6B2,CPT1B,CTSD,CYBA,CYBB,G6PD,GAPDH,GFPT1,GSK3B,GSR,GYS1,INS,INSR,IRS1,MAPK8,MAPK14,MMP2,MPC2,MTOR,NCF1,NCF2,NCF4,NDUFC2-KCTD14,NFKB1,NOS3,PARP1,PDHA1,PDK2,PLCB1,PLN,PPARA,PPIF,PPP1CA,PRKCA,PRKCB,PRKCZ,PTEN,PTPA,RAC1,REN,RYR2,SDHA,SLC2A1,SMAD2,SP1,TBC1D4,TGFB1,TGFBR1,TNNI3,UQCR11
hsa05416	Viral myocarditis	36	ABL1,ACTB,BID,CASP3,CASP8,CASP9,CAV1,CAV3,CCND1,CD28,CD40,CD40LG,CD55,CD80,CXADR,CYCS,DAG1,DMD,DTNA,EIF4G1,FYN,HLA-A,HLA-DMA,ICAM1,ITGAL,LAMA1,MYH6,NOS1,PRF1,RAC1,SGCA,SGCB,SGCD,SGCZ,SNTA1,SSPN
hsa04930	Type II diabetes mellitus	21	ABCC8,ADIPOQ,CACNA1A,GCK,IKBKB,INS,INSR,IRS1,KCNJ11,MAFA,MAPK1,MAPK8,MTOR,PDX1,PKLR,PRKCD,PRKCZ,SLC2A2,SLC2A4,SOCS4,TNF
hsa04940	Type I diabetes mellitus	20	CD28,CD80,CPE,FAS,FASLG,GAD1,GZMB,HLA-A,HLA-DMA,HSPD1,ICA1,IFNG,IL1A,IL2,IL12A,INS,LTA,PRF1,PTPRN,TNF
hsa04950	Maturity onset diabetes of the young	26	BHLHA15,FOXA2,FOXA3,GCK,HES1,HHEX,HNF1A,HNF1B,HNF4A,HNF4G,IAPP,INS,MAFA,MNX1,NEUROD1,NEUROG3,NKX2-2,NKX6-1,NR5A2,ONECUT1,PAX4,PAX6,PDX1,PKLR,RFX6,SLC2A2
hsa04936	Alcoholic liver disease	84	ACACA,ACACB,ACADM,ACADVL,ACOX1,ADH1A,ADIPOQ,ADIPOR1,AKT3,ALDH2,C1QA,C2,C3,C3AR1,C4B_2,C5,C5AR1,CAMKK2,CASP3,CASP8,CCND1,CD14,CHUK,CPT1C,CTNNB1,CXCL1,CXCL8,CYP2E1,FABP1,FADD,FAS,FASLG,FASN,FOXO1,GSK3B,IFNA1,IFNB1,IKBKE,IL1B,IL6,IL12A,IL17A,IL17RA,IL17RC,IRAK1,IRAK4,IRF3,LBP,LEF1,LPIN1,LY96,MAP2K3,MAP2K7,MAP3K5,MAP3K7,MAP3K14,MAPK8,MAPK14,MIR217,MLYCD,MYD88,NFKB1,NFKBIA,NOX4,PPARA,PPARGC1A,PRKAG2,R…
hsa04932	Non-alcoholic fatty liver disease	57	ADIPOQ,ADIPOR1,AKT3,ATF4,BAX,BCL2L11,BID,CASP3,CASP7,CASP8,CDC42,CEBPA,COX6B2,CXCL8,CYCS,CYP2E1,DDIT3,EIF2AK3,EIF2S1,ERN1,FAS,FASLG,FOS,GSK3A,IKBKB,IL1A,IL6,IL6R,INS,INSR,IRS1,ITCH,LEP,LEPR,MAP3K5,MAP3K11,MAPK8,MAPK14,MLXIP,NDUFC2-KCTD14,NFKB1,NR1H3,PKLR,PPARA,PPARG,PRKAG2,RAC1,RXRA,SDHA,SOCS3,SREBF1,TGFB1,TNF,TNFRSF1A,TRAF2,UQCR11,XBP1
hsa04931	Insulin resistance	53	ACACB,AGT,AKT3,CD36,CPT1A,CPT1B,CREB3,CRTC2,FOXO1,GFPT1,GSK3B,GYS1,IKBKB,IL6,INS,INSR,IRS1,IRS2,MAPK8,MLXIP,MTOR,NFKB1,NFKBIA,NOS3,NR1H3,OGT,PCK1,PDPK1,PPARA,PPARGC1A,PPARGC1B,PPP1CA,PRKAG2,PRKCB,PRKCE,PRKCZ,PTEN,PTPA,PTPN1,PYGB,RPS6KA6,RPS6KB1,SLC2A1,SLC2A2,SLC2A4,SLC27A5,SOCS3,SREBF1,STAT3,TBC1D4,TNF,TNFRSF1A,TRIB3
hsa04933	AGE-RAGE signaling pathway in diabetic complications	52	AGER,AGT,AGTR1,AKT3,BAX,BCL2,CASP3,CCL2,CCND1,CDK4,CDKN1B,COL1A1,CXCL8,CYBB,DIAPH1,EDN1,EGR1,F3,FN1,FOXO1,HRAS,ICAM1,IL1A,IL6,JAK2,JUN,MAPK1,MAPK8,MAPK14,MMP2,NFATC1,NFKB1,NOS3,PIM1,PLCD3,PRKCA,PRKCB,RAC1,SELE,SERPINE1,SMAD2,SMAD4,STAT1,STAT5A,TGFB1,TGFB2,TGFBR1,TGFBR2,THBD,TNF,VCAM1,VEGFD
hsa04934	Cushing syndrome	70	ADCY1,AGT,AGTR1,AHR,AIPL1,APC2,ARMC5,ARNT,AXIN1,BRAF,CACNA1C,CACNA1I,CAMK2A,CCND1,CCNE1,CDK2,CDK4,CDKN1A,CDKN1B,CDKN2A,CDKN2B,CDKN2C,CREB3,CRH,CRHR1,CTNNB1,CYP11A1,CYP11B1,CYP17A1,CYP21A2,DVL1,E2F1,EGFR,FH,FZD10,GNA11,GNAI1,GNAS,GSK3B,HSD3B1,ITPR1,KCNA4,KCNK2,KCNK3,LDLR,LEF1,MAP2K1,MAPK1,MC2R,MEN1,MRAP,NCEH1,NR4A1,NR5A1,ORAI1,PBX1,PDE8A,PDE11A,PLCB1,POMC,PRKACA,RAP1A,RASD1,RB1,SCARB1,SP1,STAR,USP…
hsa01521	EGFR tyrosine kinase inhibitor resistance	48	AKT3,ARAF,AXL,BAD,BAX,BCL2,BCL2L1,BCL2L11,EGF,EGFR,EIF4E,EIF4EBP1,ERBB2,ERBB3,FGF2,FGFR3,FOXO3,GAB1,GAS6,GRB2,GSK3B,HGF,HRAS,IGF1,IGF1R,IL6,IL6R,JAK1,KDR,MAP2K1,MAPK1,MET,MTOR,NF1,NRG1,PDGFA,PDGFRA,PLCG1,PRKCA,PTEN,RPS6,RPS6KB1,SHC2,SOS1,SRC,STAT3,TGFA,VEGFA
hsa01524	Platinum drug resistance	40	ABCC2,AKT3,APAF1,ATM,ATP7A,BAD,BAK1,BAX,BBC3,BCL2,BCL2L1,BID,BIRC2,BRCA1,CASP3,CASP8,CASP9,CDKN1A,CDKN2A,CYCS,ERBB2,ERCC1,FADD,FAS,FASLG,GSTO2,MAP3K5,MAPK1,MDM2,MLH1,MSH2,MSH6,PDPK1,PMAIP1,POLH,REV3L,SLC31A1,TOP2A,TP53,XPA
hsa01523	Antifolate resistance	23	ABCC1,ABCC2,ABCC3,ABCC4,ABCC5,ABCG2,ALOX12,ATIC,CHUK,DHFR,FOLR1,FPGS,GART,GGH,IL1B,IL6,MTHFR,NFKB1,SHMT1,SLC19A1,SLC46A1,TNF,TYMS
hsa01522	Endocrine resistance	47	ABCB11,ADCY1,AKT3,ARAF,BAD,BAX,BCL2,BIK,CARM1,CCND1,CDK4,CDKN1A,CDKN1B,CDKN2A,CDKN2C,DLL3,E2F1,EGFR,ERBB2,ESR1,FOS,GNAS,GPER1,GRB2,HBEGF,HRAS,IGF1,IGF1R,JAG1,JUN,MAP2K1,MAPK1,MAPK8,MAPK14,MDM2,MMP2,MTOR,NCOR1,NOTCH1,PRKACA,PTK2,RB1,RPS6KB1,SHC2,SOS1,SRC,TP53
